# Supplementary material for: Deep Characterization of the Human Antibody Response to Natural Infection Using Longitudinal Immune Repertoire Sequencing
Source: Mol Cell Proteomics. 2019 Nov 25;19(2):278–93. doi: 10.1074/mcp.RA119.001633 (PMC7000125; doi:10.1074/mcp.RA119.001633)
Supplement: Supplemental Tables S1, S4, and S8 [file 153617_1_supp_421554_q07w3c.xlsx]

## Sheet: Sorting_Counts
	H1	H2?	H3*	H4	H5	Inf_1-1	Inf_1-2	Inf_1-3	Inf_1-4	H6	H7	H8	H9	H10	H11	H12	H13	H14	H15	H16	H17	Inf_2-1	Inf_2-2	Inf_2-3
Total Number of Sorted B Cells	319393	112212	26336	342289	290757	127240	214012	368873	363334	175546	264728	266361	195758	234534	231231	247259	274624	350765	223088	214975	200404	195297	95123	204951
Total Number of Sorted Immature B Cells	35902	3135	557	23419	25243	12095	15119	28416	28114	17121	23273	24053	14692	23758	18077	24767	30614	37237	21863	25706	21580	22580	9838	18140
Percentage of Total Sorted B Cells	11.2	2.8	2.1	6.8	8.7	9.5	7.1	7.7	7.7	9.8	8.8	9	7.5	10.1	7.8	10	11.1	10.6	9.8	12	10.8	11.6	10.3	8.9
Total Number of Sorted Naive B Cells		95165	10842	282086	245742	102619	178989	297823	290450	144218	213452	217078	159296	184891	192405	203467	216448	283256	182005	168105	162678	159470	79619	167874
Percentage of Total Sorted B Cells		84.8	41.2	82.4	84.5	80.6	83.6	80.7	79.9	82.2	80.6	81.5	81.4	78.8	83.2	82.3	78.8	80.8	81.6	78.2	81.2	81.7	83.7	81.9
Total Number of Sorted Memory B Cells			12248	30536	15322	9868	13973	24522	37801	9209	22421	19158	17764	16960	16744	15361	20650	26438	13439	15261	12525	10575	4177	14218
Percent of Total Sorted B Cells			46.5	8.9	5.3	7.8	6.5	6.6	10.4	5.2	8.5	7.2	9.1	7.2	7.2	6.2	7.5	7.5	6	7.1	6.2	5.4	4.4	6.9
Total Number of Sorted Plasmacyte B Cells			2689	6248	4450	2658	5931	18112	6969	4998	5582	6072	4006	8925	4005	3664	6912	3834	5781	5903	3621	2672	1489	4719
Percent of Total Sorted B Cells			10.2	1.8	1.5	2.1	2.8	4.9	1.9	2.8	2.1	2.3	2	3.8	1.7	1.5	2.5	1.1	2.6	2.7	1.8	1.4	1.6	2.3

## Sheet: Amino Acid Usage
	I	V	L	F	C	M	A	G	T	S	W	Y	P	H	D	E	N	Q	K	R
Immature
H v K	1	1	1	1	1	1	0.16	0.19	1	1	1	0.03	1	1	0.08	1	1	1	1	0.83
H v L	1	1	1	1	1	1	1	1	1	0.06	1	1	1	1	1	1	1	1	1	1
K v L	1	0.03	1	1	1	1	0.71	1	1	1.4 × 10-4	1	1	1	1	0.22	1	1	1	1	1
Naive
H v K	1	1	1	1	1	1	1	1	1	1	1	1	1	1	0.3	1	1	0.002	1	1
H v L	1	1	1	1	1	1	1	1	1	0.08	1	1	1	1	1	1	1	1	1	1
K v L	1	0.09	1	1	1	1	1	1	1	0.47	1	1	1	1	0.81	1	1	0.13	1	1
Memory
H v K	1	1	1	1	1	1	1	1	1	1	1	1	1	1	0.48	1	1	0.004	1	1
H v L	1	1	1	1	1	1	1	1	1	0.36	1	1	1	1	1	1	1	1	1	1
K v L	1	0.15	1	1	1	1	1	1	1	0.83	1	1	1	1	1	1	1	0.04	1	1
Plasmacyte
H v K	1	1	1	1	1	1	1	1	1	1	1	1	1	1	0.72	1	1	0.004	1	1
H v L	1	1	1	1	1	1	1	1	1	0.64	1	1	1	1	1	1	1	1	1	1
K v L	1	0.15	1	1	1	1	1	1	1	1	1	1	1	1	1	1	1	0.03	1	1

## Sheet: D50
	H4	H5	Inf_1-1	Inf_1-2	Inf_1-3	Inf_1-4	H6	H7	H8	H10	H11	H12	H13	H14	H15	H16	H17	Inf_2-1	Inf_2-2	Inf_2-3
Immature
Heavy	26.6	18.2	10	4.8	30.6	26.5	16	17.1	19.4	22.5	23.4	15.7	26.6	28.8	20.6	26.9	N/A	24.4	13.7	18.5
Kappa	0.5	0.5	0.4	0.5	0.5	0.5	0.5	0.6	0.5	0.5	0.5	0.5	0.5	0.5	0.5	0.5	N/A	0.5	0.5	0.5
Lambda	0.4	0.7	0.8	0.4	0.9	1	0.9	1.8	1.5	1.3	1.2	0.9	0.6	0.7	0.5	1	0.8	0.7	0.7	0.9
Naive
Heavy	38.3	35.7	36	37	37.8	37.7	37.2	28.2	35.3	36.3	33.9	34.2	35.8	33.9	36.7	37.7	34.6	35.2	35	34
Kappa	0.6	0.5	0.5	0.5	0.5	0.6	0.5	0.6	0.6	0.5	0.5	0.6	0.5	0.5	0.5	0.5	0.5	0.5	0.5	0.6
Lambda	0.4	0.5	0.5	0.5	0.8	1	1.1	1.8	0.8	0.8	0.5	0.9	0.7	0.6	0.5	0.6	0.6	0.7	0.7	0.9
Memory
Heavy	10.8	4.6	5.8	7	11.5	12.8	4.4	6.7	9.1	6.1	5.7	6.6	9.7	9.5	7.7	7.5	5.7	6.8	2.7	8.6
Kappa	1.8	1.4	1.1	1.3	1.6	1.5	1	1.4	1.5	1.4	1.6	1.4	1.6	1.6	1.5	1.4	1.3	1.3	0.9	1.3
Lambda	2	2.9	1.9	1.6	3.8	5.7	4.3	6.2	4.3	4.9	5	3.6	4.5	4.3	3.1	3.7	6.8	3.4	2.4	3.3
Plasmacyte
Heavy	1.4	0	0.1	0	3	0.4	4	1	0.2	3.6	0.6	0.7	2.1	0.1	1.4	3.2	0.6	0	0	0.1
Kappa	0.1	0.1	0	0.4	0.3	0.1	0.6	1	0.2	0.9	0.1	0.2	0.3	0.1	0.1	0.9	0.4	0	0.1	0.1
Lambda	0.2	0.1	1.2	0.1	0.6	1.1	1.5	1.6	3.9	3	1	1.3	2.4	0.4	1.4	3.3	2.5	0.2	1.2	0.1
